# Supplementary material for: Effectiveness on Frailty of an eHealth-Based Rehabilitation Program in Older People with Acute Heart Failure and/or Acute Coronary Syndrome: Study Protocol for a Randomized Trial and Baseline Data of Participants
Source: J Clin Med. 2026 Mar 27;15(7):2573. doi: 10.3390/jcm15072573 (PMC13073986; doi:10.3390/jcm15072573)
Supplement: Supplementary file 1 [file jcm-15-02573-s001.zip]

Archive with 1 entries (1 files):
- jcm-4165279-supplementary.pdf
